# Supplementary material for: Chemical Composition, Preliminary Toxicity, and Antioxidant Potential of Piper marginatum Sensu Lato Essential Oils and Molecular Modeling Study
Source: Molecules. 2023 Aug 1;28(15):5814. doi: 10.3390/molecules28155814 (PMC10421147; doi:10.3390/molecules28155814)
Supplement: Supplementary file 1 [file molecules-28-05814-s001.zip]

Archive with 1 entries (1 files):
- molecules-2519512-supplementary.pdf
